# Supplementary material for: Genome-Wide Identification and Expression Analysis of R2R3-MYB Family Genes Associated with Petal Pigment Synthesis in Liriodendron
Source: Int J Mol Sci. 2021 Oct 19;22(20):11291. doi: 10.3390/ijms222011291 (PMC8538729; doi:10.3390/ijms222011291)
Supplement: Supplementary file 1 [file ijms-22-11291-s001.zip]

Archive with 1 entries (1 files):
- ijms-1379248-supplementary.pdf
